# Supplementary material for: The complex interplay of climate, TBEV vector dynamics and TBEV infection rates in ticks—Monitoring a natural TBEV focus in Germany, 2009–2018
Source: PLoS One. 2021 Jan 7;16(1):e0244668. doi: 10.1371/journal.pone.0244668 (PMC7790265; doi:10.1371/journal.pone.0244668)
Supplement: S1 File — (XLS) [file pone.0244668.s002.xls]

## Sheet: Sheet1
year (Jahr)	month (monat)	BW	freq_monatBY_BW	Nymphen	NymphenMA2	MIR_nymphs	MIR_female	MIR_male	Forsythie_BY2	larvae	TT_max_31	TT_max_32	TT_max_33	TT_max_41	TT_max_42	TT_max_43	Tag_in_Jahr	Overlap_Frueh	Overlap_Spaet	Overlap_Frueh2	Overlap_Spaet2	Overlap_Spaet3	MIR_nymphs_year	MIR_nymphs_year_percent
2001	1	0	0						88.378		8.08	10.94	9.52727	14.64	7.83	13.99							0
2001	1	1	0						88.378		8.08	10.94	9.52727	14.64	7.83	13.99
2001	2	0	0						88.378		8.08	10.94	9.52727	14.64	7.83	13.99							0
2001	2	1	2						88.378		8.08	10.94	9.52727	14.64	7.83	13.99
2001	3	0	1						88.378		8.08	10.94	9.52727	14.64	7.83	13.99							0
2001	3	1	1						88.378		8.08	10.94	9.52727	14.64	7.83	13.99
2001	4	1	0						88.378		8.08	10.94	9.52727	14.64	7.83	13.99
2001	4	0	2						88.378		8.08	10.94	9.52727	14.64	7.83	13.99							0
2001	5	1	4						88.378		8.08	10.94	9.52727	14.64	7.83	13.99
2001	5	0	4						88.378		8.08	10.94	9.52727	14.64	7.83	13.99							0
2001	6	1	24						88.378		8.08	10.94	9.52727	14.64	7.83	13.99
2001	6	0	9						88.378		8.08	10.94	9.52727	14.64	7.83	13.99							0
2001	7	0	23						88.378		8.08	10.94	9.52727	14.64	7.83	13.99							0
2001	7	1	33						88.378		8.08	10.94	9.52727	14.64	7.83	13.99
2001	8	0	14						88.378		8.08	10.94	9.52727	14.64	7.83	13.99							0
2001	8	1	20						88.378		8.08	10.94	9.52727	14.64	7.83	13.99
2001	9	1	10						88.378		8.08	10.94	9.52727	14.64	7.83	13.99
2001	9	0	10						88.378		8.08	10.94	9.52727	14.64	7.83	13.99							0
2001	10	0	27						88.378		8.08	10.94	9.52727	14.64	7.83	13.99							0
2001	10	1	11						88.378		8.08	10.94	9.52727	14.64	7.83	13.99
2001	11	1	8						88.378		8.08	10.94	9.52727	14.64	7.83	13.99
2001	11	0	16						88.378		8.08	10.94	9.52727	14.64	7.83	13.99							0
2001	12	1	2						88.378		8.08	10.94	9.52727	14.64	7.83	13.99
2001	12	0	5						88.378		8.08	10.94	9.52727	14.64	7.83	13.99							0
2002	1	0	0						74.5401		9.25	13.75	9.20909	11.16	11.22	15.12							0
2002	1	1	0						74.5401		9.25	13.75	9.20909	11.16	11.22	15.12
2002	2	1	1						74.5401		9.25	13.75	9.20909	11.16	11.22	15.12
2002	2	0	0						74.5401		9.25	13.75	9.20909	11.16	11.22	15.12							0
2002	3	1	1						74.5401		9.25	13.75	9.20909	11.16	11.22	15.12
2002	3	0	0						74.5401		9.25	13.75	9.20909	11.16	11.22	15.12							0
2002	4	1	3						74.5401		9.25	13.75	9.20909	11.16	11.22	15.12
2002	4	0	2						74.5401		9.25	13.75	9.20909	11.16	11.22	15.12							0
2002	5	0	6						74.5401		9.25	13.75	9.20909	11.16	11.22	15.12							0
2002	5	1	4						74.5401		9.25	13.75	9.20909	11.16	11.22	15.12
2002	6	1	18						74.5401		9.25	13.75	9.20909	11.16	11.22	15.12
2002	6	0	15						74.5401		9.25	13.75	9.20909	11.16	11.22	15.12							0
2002	7	0	25						74.5401		9.25	13.75	9.20909	11.16	11.22	15.12							0
2002	7	1	41						74.5401		9.25	13.75	9.20909	11.16	11.22	15.12
2002	8	1	13						74.5401		9.25	13.75	9.20909	11.16	11.22	15.12
2002	8	0	8						74.5401		9.25	13.75	9.20909	11.16	11.22	15.12							0
2002	9	1	25						74.5401		9.25	13.75	9.20909	11.16	11.22	15.12
2002	9	0	14						74.5401		9.25	13.75	9.20909	11.16	11.22	15.12							0
2002	10	0	4						74.5401		9.25	13.75	9.20909	11.16	11.22	15.12							0
2002	10	1	5						74.5401		9.25	13.75	9.20909	11.16	11.22	15.12
2002	11	1	1						74.5401		9.25	13.75	9.20909	11.16	11.22	15.12
2002	11	0	4						74.5401		9.25	13.75	9.20909	11.16	11.22	15.12							0
2002	12	1	3						74.5401		9.25	13.75	9.20909	11.16	11.22	15.12
2002	12	0	2						74.5401		9.25	13.75	9.20909	11.16	11.22	15.12							0
2003	1	0	0						93.4008		8.42	10.38	15.9636	7.47	15.77	20.62							0
2003	1	1	0						93.4008		8.42	10.38	15.9636	7.47	15.77	20.62
2003	2	0	0						93.4008		8.42	10.38	15.9636	7.47	15.77	20.62							0
2003	2	1	0						93.4008		8.42	10.38	15.9636	7.47	15.77	20.62
2003	3	0	0						93.4008		8.42	10.38	15.9636	7.47	15.77	20.62							0
2003	3	1	0						93.4008		8.42	10.38	15.9636	7.47	15.77	20.62
2003	4	0	0						93.4008		8.42	10.38	15.9636	7.47	15.77	20.62							0
2003	4	1	1						93.4008		8.42	10.38	15.9636	7.47	15.77	20.62
2003	5	0	3						93.4008		8.42	10.38	15.9636	7.47	15.77	20.62							0
2003	5	1	6						93.4008		8.42	10.38	15.9636	7.47	15.77	20.62
2003	6	0	25						93.4008		8.42	10.38	15.9636	7.47	15.77	20.62							0
2003	6	1	29						93.4008		8.42	10.38	15.9636	7.47	15.77	20.62
2003	7	1	42						93.4008		8.42	10.38	15.9636	7.47	15.77	20.62
2003	7	0	39						93.4008		8.42	10.38	15.9636	7.47	15.77	20.62							0
2003	8	1	20						93.4008		8.42	10.38	15.9636	7.47	15.77	20.62
2003	8	0	20						93.4008		8.42	10.38	15.9636	7.47	15.77	20.62							0
2003	9	0	7						93.4008		8.42	10.38	15.9636	7.47	15.77	20.62							0
2003	9	1	11						93.4008		8.42	10.38	15.9636	7.47	15.77	20.62
2003	10	1	5						93.4008		8.42	10.38	15.9636	7.47	15.77	20.62
2003	10	0	4						93.4008		8.42	10.38	15.9636	7.47	15.77	20.62							0
2003	11	0	4						93.4008		8.42	10.38	15.9636	7.47	15.77	20.62							0
2003	11	1	3						93.4008		8.42	10.38	15.9636	7.47	15.77	20.62
2003	12	1	0						93.4008		8.42	10.38	15.9636	7.47	15.77	20.62
2003	12	0	4						93.4008		8.42	10.38	15.9636	7.47	15.77	20.62							0
2004	1	1	0						93.1775		2.08	14	8.8	12.02	15.09	19.54
2004	1	0	0						93.1775		2.08	14	8.8	12.02	15.09	19.54							0
2004	2	0	0						93.1775		2.08	14	8.8	12.02	15.09	19.54							0
2004	2	1	0						93.1775		2.08	14	8.8	12.02	15.09	19.54
2004	3	0	0						93.1775		2.08	14	8.8	12.02	15.09	19.54							0
2004	3	1	0						93.1775		2.08	14	8.8	12.02	15.09	19.54
2004	4	0	2						93.1775		2.08	14	8.8	12.02	15.09	19.54							0
2004	4	1	2						93.1775		2.08	14	8.8	12.02	15.09	19.54
2004	5	0	6						93.1775		2.08	14	8.8	12.02	15.09	19.54							0
2004	5	1	9						93.1775		2.08	14	8.8	12.02	15.09	19.54
2004	6	1	26						93.1775		2.08	14	8.8	12.02	15.09	19.54
2004	6	0	13						93.1775		2.08	14	8.8	12.02	15.09	19.54							0
2004	7	0	34						93.1775		2.08	14	8.8	12.02	15.09	19.54							0
2004	7	1	31						93.1775		2.08	14	8.8	12.02	15.09	19.54
2004	8	0	16						93.1775		2.08	14	8.8	12.02	15.09	19.54							0
2004	8	1	36						93.1775		2.08	14	8.8	12.02	15.09	19.54
2004	9	1	8						93.1775		2.08	14	8.8	12.02	15.09	19.54
2004	9	0	10						93.1775		2.08	14	8.8	12.02	15.09	19.54							0
2004	10	1	11						93.1775		2.08	14	8.8	12.02	15.09	19.54
2004	10	0	11						93.1775		2.08	14	8.8	12.02	15.09	19.54							0
2004	11	1	6						93.1775		2.08	14	8.8	12.02	15.09	19.54
2004	11	0	6						93.1775		2.08	14	8.8	12.02	15.09	19.54							0
2004	12	1	1						93.1775		2.08	14	8.8	12.02	15.09	19.54
2004	12	0	4						93.1775		2.08	14	8.8	12.02	15.09	19.54							0
2005	1	0	0						95.5733		0.68	9.14	13.1455	14.19	15.44	15.3							0
2005	1	1	1						95.5733		0.68	9.14	13.1455	14.19	15.44	15.3
2005	2	1	0						95.5733		0.68	9.14	13.1455	14.19	15.44	15.3
2005	2	0	1						95.5733		0.68	9.14	13.1455	14.19	15.44	15.3							0
2005	3	0	0						95.5733		0.68	9.14	13.1455	14.19	15.44	15.3							0
2005	3	1	0						95.5733		0.68	9.14	13.1455	14.19	15.44	15.3
2005	4	1	0						95.5733		0.68	9.14	13.1455	14.19	15.44	15.3
2005	4	0	1						95.5733		0.68	9.14	13.1455	14.19	15.44	15.3							0
2005	5	0	15						95.5733		0.68	9.14	13.1455	14.19	15.44	15.3							0
2005	5	1	8						95.5733		0.68	9.14	13.1455	14.19	15.44	15.3
2005	6	1	23						95.5733		0.68	9.14	13.1455	14.19	15.44	15.3
2005	6	0	17						95.5733		0.68	9.14	13.1455	14.19	15.44	15.3							0
2005	7	1	46						95.5733		0.68	9.14	13.1455	14.19	15.44	15.3
2005	7	0	50						95.5733		0.68	9.14	13.1455	14.19	15.44	15.3							0
2005	8	0	55						95.5733		0.68	9.14	13.1455	14.19	15.44	15.3							0
2005	8	1	35						95.5733		0.68	9.14	13.1455	14.19	15.44	15.3
2005	9	0	37						95.5733		0.68	9.14	13.1455	14.19	15.44	15.3							0
2005	9	1	19						95.5733		0.68	9.14	13.1455	14.19	15.44	15.3
2005	10	0	25						95.5733		0.68	9.14	13.1455	14.19	15.44	15.3							0
2005	10	1	22						95.5733		0.68	9.14	13.1455	14.19	15.44	15.3
2005	11	0	5						95.5733		0.68	9.14	13.1455	14.19	15.44	15.3							0
2005	11	1	11						95.5733		0.68	9.14	13.1455	14.19	15.44	15.3
2005	12	0	6						95.5733		0.68	9.14	13.1455	14.19	15.44	15.3							0
2005	12	1	0						95.5733		0.68	9.14	13.1455	14.19	15.44	15.3
2006	1	0	0						106.283		2.05	3.43	10.7364	11.19	12.3	17.09							0
2006	1	1	0						106.283		2.05	3.43	10.7364	11.19	12.3	17.09
2006	2	1	1						106.283		2.05	3.43	10.7364	11.19	12.3	17.09
2006	2	0	0						106.283		2.05	3.43	10.7364	11.19	12.3	17.09							0
2006	3	0	0						106.283		2.05	3.43	10.7364	11.19	12.3	17.09							0
2006	3	1	0						106.283		2.05	3.43	10.7364	11.19	12.3	17.09
2006	4	0	0						106.283		2.05	3.43	10.7364	11.19	12.3	17.09							0
2006	4	1	0						106.283		2.05	3.43	10.7364	11.19	12.3	17.09
2006	5	0	10						106.283		2.05	3.43	10.7364	11.19	12.3	17.09							0
2006	5	1	15						106.283		2.05	3.43	10.7364	11.19	12.3	17.09
2006	6	1	36						106.283		2.05	3.43	10.7364	11.19	12.3	17.09
2006	6	0	17						106.283		2.05	3.43	10.7364	11.19	12.3	17.09							0
2006	7	0	60						106.283		2.05	3.43	10.7364	11.19	12.3	17.09							0
2006	7	1	117						106.283		2.05	3.43	10.7364	11.19	12.3	17.09
2006	8	1	43						106.283		2.05	3.43	10.7364	11.19	12.3	17.09
2006	8	0	35						106.283		2.05	3.43	10.7364	11.19	12.3	17.09							0
2006	9	0	29						106.283		2.05	3.43	10.7364	11.19	12.3	17.09							0
2006	9	1	31						106.283		2.05	3.43	10.7364	11.19	12.3	17.09
2006	10	0	23						106.283		2.05	3.43	10.7364	11.19	12.3	17.09							0
2006	10	1	29						106.283		2.05	3.43	10.7364	11.19	12.3	17.09
2006	11	0	9						106.283		2.05	3.43	10.7364	11.19	12.3	17.09							0
2006	11	1	7						106.283		2.05	3.43	10.7364	11.19	12.3	17.09
2006	12	1	2						106.283		2.05	3.43	10.7364	11.19	12.3	17.09
2006	12	0	5						106.283		2.05	3.43	10.7364	11.19	12.3	17.09							0
2007	1	1	2						76.943		10.12	10.98	10.2182	14.77	20.07	21.11
2007	1	0	1						76.943		10.12	10.98	10.2182	14.77	20.07	21.11							0
2007	2	1	2						76.943		10.12	10.98	10.2182	14.77	20.07	21.11
2007	2	0	0						76.943		10.12	10.98	10.2182	14.77	20.07	21.11							0
2007	3	0	1						76.943		10.12	10.98	10.2182	14.77	20.07	21.11							0
2007	3	1	0						76.943		10.12	10.98	10.2182	14.77	20.07	21.11
2007	4	1	6						76.943		10.12	10.98	10.2182	14.77	20.07	21.11
2007	4	0	4						76.943		10.12	10.98	10.2182	14.77	20.07	21.11							0
2007	5	1	5						76.943		10.12	10.98	10.2182	14.77	20.07	21.11
2007	5	0	11						76.943		10.12	10.98	10.2182	14.77	20.07	21.11							0
2007	6	1	37						76.943		10.12	10.98	10.2182	14.77	20.07	21.11
2007	6	0	26						76.943		10.12	10.98	10.2182	14.77	20.07	21.11							0
2007	7	0	32						76.943		10.12	10.98	10.2182	14.77	20.07	21.11							0
2007	7	1	26						76.943		10.12	10.98	10.2182	14.77	20.07	21.11
2007	8	0	13						76.943		10.12	10.98	10.2182	14.77	20.07	21.11							0
2007	8	1	5						76.943		10.12	10.98	10.2182	14.77	20.07	21.11
2007	9	1	6						76.943		10.12	10.98	10.2182	14.77	20.07	21.11
2007	9	0	4						76.943		10.12	10.98	10.2182	14.77	20.07	21.11							0
2007	10	1	5						76.943		10.12	10.98	10.2182	14.77	20.07	21.11
2007	10	0	11						76.943		10.12	10.98	10.2182	14.77	20.07	21.11							0
2007	11	1	2						76.943		10.12	10.98	10.2182	14.77	20.07	21.11
2007	11	0	6						76.943		10.12	10.98	10.2182	14.77	20.07	21.11							0
2007	12	1	0						76.943		10.12	10.98	10.2182	14.77	20.07	21.11
2007	12	0	1						76.943		10.12	10.98	10.2182	14.77	20.07	21.11							0
2008	1	1	0						75.964		7.83	7.24	6.93333	9.75	12.26	15.29	17	30	0	30	22
2008	1	0	1						75.964		7.83	7.24	6.93333	9.75	12.26	15.29	17	30	0	30	22		0
2008	2	0	0						75.964		7.83	7.24	6.93333	9.75	12.26	15.29				30	22		0
2008	2	1	0						75.964		7.83	7.24	6.93333	9.75	12.26	15.29				30	22
2008	3	1	1						75.964		7.83	7.24	6.93333	9.75	12.26	15.29				30	22
2008	3	0	1						75.964		7.83	7.24	6.93333	9.75	12.26	15.29				30	22		0
2008	4	1	0						75.964		7.83	7.24	6.93333	9.75	12.26	15.29				30	22
2008	4	0	1						75.964		7.83	7.24	6.93333	9.75	12.26	15.29				30	22		0
2008	5	0	11						75.964		7.83	7.24	6.93333	9.75	12.26	15.29				30	22		0
2008	5	1	12						75.964		7.83	7.24	6.93333	9.75	12.26	15.29				30	22
2008	6	0	28						75.964		7.83	7.24	6.93333	9.75	12.26	15.29				30	22		0
2008	6	1	29						75.964		7.83	7.24	6.93333	9.75	12.26	15.29				30	22
2008	7	1	32						75.964		7.83	7.24	6.93333	9.75	12.26	15.29				30	22
2008	7	0	25						75.964		7.83	7.24	6.93333	9.75	12.26	15.29				30	22		0
2008	8	1	19						75.964		7.83	7.24	6.93333	9.75	12.26	15.29				30	22
2008	8	0	17						75.964		7.83	7.24	6.93333	9.75	12.26	15.29				30	22		0
2008	9	0	15						75.964		7.83	7.24	6.93333	9.75	12.26	15.29				30	22		0
2008	9	1	19						75.964		7.83	7.24	6.93333	9.75	12.26	15.29				30	22
2008	10	0	15						75.964		7.83	7.24	6.93333	9.75	12.26	15.29	293	0	22	30	22		0
2008	10	1	10						75.964		7.83	7.24	6.93333	9.75	12.26	15.29	293	0	22	30	22
2008	11	1	6						75.964		7.83	7.24	6.93333	9.75	12.26	15.29				30	22
2008	11	0	8						75.964		7.83	7.24	6.93333	9.75	12.26	15.29				30	22		0
2008	12	0	6						75.964		7.83	7.24	6.93333	9.75	12.26	15.29				30	22		0
2008	12	1	2						75.964		7.83	7.24	6.93333	9.75	12.26	15.29				30	22
2009	1	1	0						97.1409		5.36	6.8	6.82727	18.38	18.68	16.87				2	3	22
2009	1	0	1						97.1409		5.36	6.8	6.82727	18.38	18.68	16.87				2	3	22	0.99	0.000887097
2009	2	0	0						97.1409		5.36	6.8	6.82727	18.38	18.68	16.87				2	3	22	0.99	0.000887097
2009	2	1	0						97.1409		5.36	6.8	6.82727	18.38	18.68	16.87				2	3	22
2009	3	1	0						97.1409		5.36	6.8	6.82727	18.38	18.68	16.87	81	2	0	2	3	22
2009	3	0	0						97.1409		5.36	6.8	6.82727	18.38	18.68	16.87	81	2	0	2	3	22	0.99	0.000887097
2009	4	1	1	240		0	0	0	97.1409	18	5.36	6.8	6.82727	18.38	18.68	16.87				2	3	22
2009	4	0	1	240		0	0	0	97.1409	18	5.36	6.8	6.82727	18.38	18.68	16.87				2	3	22	0.99	0.000887097
2009	5	0	7	330		0.3	3.3	0.8	97.1409	7	5.36	6.8	6.82727	18.38	18.68	16.87				2	3	22	0.99	0.000887097
2009	5	1	10	330		0.3	3.3	0.8	97.1409	7	5.36	6.8	6.82727	18.38	18.68	16.87				2	3	22
2009	6	0	21	295	285	0	0	0	97.1409	0	5.36	6.8	6.82727	18.38	18.68	16.87				2	3	22	0.99	0.000887097
2009	6	1	47	295	285	0	0	0	97.1409	0	5.36	6.8	6.82727	18.38	18.68	16.87				2	3	22
2009	7	0	42	180	312.5	0	1.9	0	97.1409	29	5.36	6.8	6.82727	18.38	18.68	16.87				2	3	22	0.99	0.000887097
2009	7	1	48	180	312.5	0	1.9	0	97.1409	29	5.36	6.8	6.82727	18.38	18.68	16.87				2	3	22
2009	8	0	30	51	237.5	0	5.4	0	97.1409	5	5.36	6.8	6.82727	18.38	18.68	16.87				2	3	22	0.99	0.000887097
2009	8	1	18	51	237.5	0	5.4	0	97.1409	5	5.36	6.8	6.82727	18.38	18.68	16.87				2	3	22
2009	9	0	9	20	115.5	0	0	0	97.1409	10	5.36	6.8	6.82727	18.38	18.68	16.87				2	3	22	0.99	0.000887097
2009	9	1	8	20	115.5	0	0	0	97.1409	10	5.36	6.8	6.82727	18.38	18.68	16.87				2	3	22
2009	10	1	8	0	35.5	0	0	0	97.1409	0	5.36	6.8	6.82727	18.38	18.68	16.87	280	0	3	2	3	22
2009	10	0	14	0	35.5	0	0	0	97.1409	0	5.36	6.8	6.82727	18.38	18.68	16.87	280	0	3	2	3	22	0.99	0.000887097
2009	11	0	5	0	10	0	0	0	97.1409	0	5.36	6.8	6.82727	18.38	18.68	16.87				2	3	22	0.99	0.000887097
2009	11	1	5	0	10	0	0	0	97.1409	0	5.36	6.8	6.82727	18.38	18.68	16.87				2	3	22
2009	12	1	0	0	0	0	0	0	97.1409	0	5.36	6.8	6.82727	18.38	18.68	16.87				2	3	22
2009	12	0	1	0	0	0	0	0	97.1409	0	5.36	6.8	6.82727	18.38	18.68	16.87				2	3	22	0.99	0.000887097
2010	1	0	0	0	0	0	0	0	95.0708	0	1.2	6.76	14.5727	11.86	12.43	17.92				23	4	3	1.92	0.00324324
2010	1	1	0	0	0	0	0	0	95.0708	0	1.2	6.76	14.5727	11.86	12.43	17.92				23	4	3
2010	2	1	0	0	0	0	0	0	95.0708	0	1.2	6.76	14.5727	11.86	12.43	17.92	49	23	0	23	4	3
2010	2	0	1	0	0	0	0	0	95.0708	0	1.2	6.76	14.5727	11.86	12.43	17.92	49	23	0	23	4	3	1.92	0.00324324
2010	3	1	0	0	0	0	0	0	95.0708	0	1.2	6.76	14.5727	11.86	12.43	17.92				23	4	3
2010	3	0	0	0	0	0	0	0	95.0708	0	1.2	6.76	14.5727	11.86	12.43	17.92				23	4	3	1.92	0.00324324
2010	4	0	2	171	0	0	0	0	95.0708	10	1.2	6.76	14.5727	11.86	12.43	17.92				23	4	3	1.92	0.00324324
2010	4	1	5	171	0	0	0	0	95.0708	10	1.2	6.76	14.5727	11.86	12.43	17.92				23	4	3
2010	5	0	9	160	85.5	1.2	2.1	0	95.0708	22	1.2	6.76	14.5727	11.86	12.43	17.92				23	4	3	1.92	0.00324324
2010	5	1	7	160	85.5	1.2	2.1	0	95.0708	22	1.2	6.76	14.5727	11.86	12.43	17.92				23	4	3
2010	6	0	13	120	165.5	0	0.8	0	95.0708	22	1.2	6.76	14.5727	11.86	12.43	17.92				23	4	3	1.92	0.00324324
2010	6	1	21	120	165.5	0	0.8	0	95.0708	22	1.2	6.76	14.5727	11.86	12.43	17.92				23	4	3
2010	7	0	23	71	140	0	0	0	95.0708	10	1.2	6.76	14.5727	11.86	12.43	17.92				23	4	3	1.92	0.00324324
2010	7	1	32	71	140	0	0	0	95.0708	10	1.2	6.76	14.5727	11.86	12.43	17.92				23	4	3
2010	8	1	25	23	95.5	0	0	0	95.0708	10	1.2	6.76	14.5727	11.86	12.43	17.92				23	4	3
2010	8	0	27	23	95.5	0	0	0	95.0708	10	1.2	6.76	14.5727	11.86	12.43	17.92				23	4	3	1.92	0.00324324
2010	9	1	11	27	47	0	0	0	95.0708	11	1.2	6.76	14.5727	11.86	12.43	17.92				23	4	3
2010	9	0	10	27	47	0	0	0	95.0708	11	1.2	6.76	14.5727	11.86	12.43	17.92				23	4	3	1.92	0.00324324
2010	10	0	13	20	25	0	0	0	95.0708	10	1.2	6.76	14.5727	11.86	12.43	17.92	284	0	4	23	4	3	1.92	0.00324324
2010	10	1	7	20	25	0	0	0	95.0708	10	1.2	6.76	14.5727	11.86	12.43	17.92	284	0	4	23	4	3
2010	11	1	8	0	23.5	0	0	0	95.0708	0	1.2	6.76	14.5727	11.86	12.43	17.92				23	4	3
2010	11	0	5	0	23.5	0	0	0	95.0708	0	1.2	6.76	14.5727	11.86	12.43	17.92				23	4	3	1.92	0.00324324
2010	12	1	2	0	10	0	0	0	95.0708	0	1.2	6.76	14.5727	11.86	12.43	17.92				23	4	3
2010	12	0	1	0	10	0	0	0	95.0708	0	1.2	6.76	14.5727	11.86	12.43	17.92				23	4	3	1.92	0.00324324
2011	1	1	0	0	0	0	0	0	87.8557	0	6.55	10.79	13.5091	17.46	14.42	19.62				4	7	4
2011	1	0	0	0	0	0	0	0	87.8557	0	6.55	10.79	13.5091	17.46	14.42	19.62				4	7	4	5.165	0.00494732
2011	2	0	0	0	0	0	0	0	87.8557	0	6.55	10.79	13.5091	17.46	14.42	19.62				4	7	4	5.165	0.00494732
2011	2	1	1	0	0	0	0	0	87.8557	0	6.55	10.79	13.5091	17.46	14.42	19.62				4	7	4
2011	3	0	0	322	0	0.7	0	0	87.8557	0	6.55	10.79	13.5091	17.46	14.42	19.62	60	4	0	4	7	4	5.165	0.00494732
2011	3	1	0	322	0	0.7	0	0	87.8557	0	6.55	10.79	13.5091	17.46	14.42	19.62	60	4	0	4	7	4
2011	4	1	0	200	161	0.5	0	0	87.8557	0	6.55	10.79	13.5091	17.46	14.42	19.62				4	7	4
2011	4	0	3	200	161	0.5	0	0	87.8557	0	6.55	10.79	13.5091	17.46	14.42	19.62				4	7	4	5.165	0.00494732
2011	5	1	20	234	261	0.4	0	1.3	87.8557	0	6.55	10.79	13.5091	17.46	14.42	19.62				4	7	4
2011	5	0	14	234	261	0.4	0	1.3	87.8557	0	6.55	10.79	13.5091	17.46	14.42	19.62				4	7	4	5.165	0.00494732
2011	6	1	36	195	217	0.5	0	0	87.8557	0	6.55	10.79	13.5091	17.46	14.42	19.62				4	7	4
2011	6	0	28	195	217	0.5	0	0	87.8557	0	6.55	10.79	13.5091	17.46	14.42	19.62				4	7	4	5.165	0.00494732
2011	7	0	52	40	214.5	0	0	4.8	87.8557	5	6.55	10.79	13.5091	17.46	14.42	19.62				4	7	4	5.165	0.00494732
2011	7	1	63	40	214.5	0	0	4.8	87.8557	5	6.55	10.79	13.5091	17.46	14.42	19.62				4	7	4
2011	8	0	24	33	117.5	0	0	0	87.8557	3	6.55	10.79	13.5091	17.46	14.42	19.62				4	7	4	5.165	0.00494732
2011	8	1	31	33	117.5	0	0	0	87.8557	3	6.55	10.79	13.5091	17.46	14.42	19.62				4	7	4
2011	9	1	30	17	36.5	0	0	0	87.8557	3	6.55	10.79	13.5091	17.46	14.42	19.62				4	7	4
2011	9	0	32	17	36.5	0	0	0	87.8557	3	6.55	10.79	13.5091	17.46	14.42	19.62				4	7	4	5.165	0.00494732
2011	10	1	16	3	25	0	0	0	87.8557	0	6.55	10.79	13.5091	17.46	14.42	19.62				4	7	4
2011	10	0	15	3	25	0	0	0	87.8557	0	6.55	10.79	13.5091	17.46	14.42	19.62				4	7	4	5.165	0.00494732
2011	11	0	6	0	10	0	0	0	87.8557	0	6.55	10.79	13.5091	17.46	14.42	19.62	304	0	7	4	7	4	5.165	0.00494732
2011	11	1	2	0	10	0	0	0	87.8557	0	6.55	10.79	13.5091	17.46	14.42	19.62	304	0	7	4	7	4
2011	12	1	2	0	1.5	0	0	0	87.8557	0	6.55	10.79	13.5091	17.46	14.42	19.62				4	7	4
2011	12	0	4	0	1.5	0	0	0	87.8557	0	6.55	10.79	13.5091	17.46	14.42	19.62				4	7	4	5.165	0.00494732
2012	1	1	1	0	0	0	0	0	86.7843	0	7.42	12.17	14.7364	10.14	10.99	18.62				15	1	7
2012	1	0	0	0	0	0	0	0	86.7843	0	7.42	12.17	14.7364	10.14	10.99	18.62				15	1	7	3.854	0.00556936
2012	2	1	0	30	0	0	0	0	86.7843	0	7.42	12.17	14.7364	10.14	10.99	18.62	52	15	0	15	1	7
2012	2	0	0	30	0	0	0	0	86.7843	0	7.42	12.17	14.7364	10.14	10.99	18.62	52	15	0	15	1	7	3.854	0.00556936
2012	3	0	0	66	15	0	0	0	86.7843	0	7.42	12.17	14.7364	10.14	10.99	18.62				15	1	7	3.854	0.00556936
2012	3	1	0	66	15	0	0	0	86.7843	0	7.42	12.17	14.7364	10.14	10.99	18.62				15	1	7
2012	4	1	0	131	48	0.7	0	0	86.7843	0	7.42	12.17	14.7364	10.14	10.99	18.62				15	1	7
2012	4	0	2	131	48	0.7	0	0	86.7843	0	7.42	12.17	14.7364	10.14	10.99	18.62				15	1	7	3.854	0.00556936
2012	5	1	5	152	98.5	0.6	0	0	86.7843	0	7.42	12.17	14.7364	10.14	10.99	18.62				15	1	7
2012	5	0	2	152	98.5	0.6	0	0	86.7843	0	7.42	12.17	14.7364	10.14	10.99	18.62				15	1	7	3.854	0.00556936
2012	6	1	19	56	141.5	0	0	0	86.7843	0	7.42	12.17	14.7364	10.14	10.99	18.62				15	1	7
2012	6	0	18	56	141.5	0	0	0	86.7843	0	7.42	12.17	14.7364	10.14	10.99	18.62				15	1	7	3.854	0.00556936
2012	7	1	21	31	104	0	0	0	86.7843	15	7.42	12.17	14.7364	10.14	10.99	18.62				15	1	7
2012	7	0	32	31	104	0	0	0	86.7843	15	7.42	12.17	14.7364	10.14	10.99	18.62				15	1	7	3.854	0.00556936
2012	8	1	13	81	43.5	2.5	0	0	86.7843	0	7.42	12.17	14.7364	10.14	10.99	18.62				15	1	7
2012	8	0	8	81	43.5	2.5	0	0	86.7843	0	7.42	12.17	14.7364	10.14	10.99	18.62				15	1	7	3.854	0.00556936
2012	9	0	7	95	56	0	0	0	86.7843	0	7.42	12.17	14.7364	10.14	10.99	18.62				15	1	7	3.854	0.00556936
2012	9	1	2	95	56	0	0	0	86.7843	0	7.42	12.17	14.7364	10.14	10.99	18.62				15	1	7
2012	10	0	7	50	88	0	0	0	86.7843	1	7.42	12.17	14.7364	10.14	10.99	18.62	292	0	1	15	1	7	3.854	0.00556936
2012	10	1	3	50	88	0	0	0	86.7843	1	7.42	12.17	14.7364	10.14	10.99	18.62	292	0	1	15	1	7
2012	11	1	7	0	72.5	0	0	0	86.7843	0	7.42	12.17	14.7364	10.14	10.99	18.62				15	1	7
2012	11	0	12	0	72.5	0	0	0	86.7843	0	7.42	12.17	14.7364	10.14	10.99	18.62				15	1	7	3.854	0.00556936
2012	12	1	1	0	25	0	0	0	86.7843	0	7.42	12.17	14.7364	10.14	10.99	18.62				15	1	7
2012	12	0	2	0	25	0	0	0	86.7843	0	7.42	12.17	14.7364	10.14	10.99	18.62				15	1	7	3.854	0.00556936
2013	1	1	2	0	0	0	0	0	105.455	0	9.18	2.4	1.98182	4.88	16.43	16.53				38	5	1
2013	1	0	2	0	0	0	0	0	105.455	0	9.18	2.4	1.98182	4.88	16.43	16.53				38	5	1	2.891	0.00205473
2013	2	1	2	0	0	0	0	0	105.455	0	9.18	2.4	1.98182	4.88	16.43	16.53	57	38	0	38	5	1
2013	2	0	0	0	0	0	0	0	105.455	0	9.18	2.4	1.98182	4.88	16.43	16.53	57	38	0	38	5	1	2.891	0.00205473
2013	3	1	0	96	0	0	0	0	105.455	0	9.18	2.4	1.98182	4.88	16.43	16.53				38	5	1
2013	3	0	0	96	0	0	0	0	105.455	0	9.18	2.4	1.98182	4.88	16.43	16.53				38	5	1	2.891	0.00205473
2013	4	1	0	234	48	0.4	0	0	105.455	0	9.18	2.4	1.98182	4.88	16.43	16.53				38	5	1
2013	4	0	0	234	48	0.4	0	0	105.455	0	9.18	2.4	1.98182	4.88	16.43	16.53				38	5	1	2.891	0.00205473
2013	5	0	14	239	165	0	4.3	0	105.455	0	9.18	2.4	1.98182	4.88	16.43	16.53				38	5	1	2.891	0.00205473
2013	5	1	15	239	165	0	4.3	0	105.455	0	9.18	2.4	1.98182	4.88	16.43	16.53				38	5	1
2013	6	0	24	208	236.5	0	0	0	105.455	0	9.18	2.4	1.98182	4.88	16.43	16.53				38	5	1	2.891	0.00205473
2013	6	1	15	208	236.5	0	0	0	105.455	0	9.18	2.4	1.98182	4.88	16.43	16.53				38	5	1
2013	7	0	55	144	223.5	0	0	0	105.455	0	9.18	2.4	1.98182	4.88	16.43	16.53				38	5	1	2.891	0.00205473
2013	7	1	54	144	223.5	0	0	0	105.455	0	9.18	2.4	1.98182	4.88	16.43	16.53				38	5	1
2013	8	0	20	113	176	0.9	0	0	105.455	29	9.18	2.4	1.98182	4.88	16.43	16.53				38	5	1	2.891	0.00205473
2013	8	1	39	113	176	0.9	0	0	105.455	29	9.18	2.4	1.98182	4.88	16.43	16.53				38	5	1
2013	9	1	23	134	128.5	0.7	0	0	105.455	0	9.18	2.4	1.98182	4.88	16.43	16.53				38	5	1
2013	9	0	20	134	128.5	0.7	0	0	105.455	0	9.18	2.4	1.98182	4.88	16.43	16.53				38	5	1	2.891	0.00205473
2013	10	0	18	190	123.5	0	0	0	105.455	29	9.18	2.4	1.98182	4.88	16.43	16.53				38	5	1	2.891	0.00205473
2013	10	1	19	190	123.5	0	0	0	105.455	29	9.18	2.4	1.98182	4.88	16.43	16.53				38	5	1
2013	11	1	6	49	162	0	0	0	105.455	0	9.18	2.4	1.98182	4.88	16.43	16.53	306	0	5	38	5	1
2013	11	0	21	49	162	0	0	0	105.455	0	9.18	2.4	1.98182	4.88	16.43	16.53	306	0	5	38	5	1	2.891	0.00205473
2013	12	1	2	0	119.5	0	0	0	105.455	0	9.18	2.4	1.98182	4.88	16.43	16.53				38	5	1
2013	12	0	2	0	119.5	0	0	0	105.455	0	9.18	2.4	1.98182	4.88	16.43	16.53				38	5	1	2.891	0.00205473
2014	1	0	3	0	24.5	0	0	0	75.6158	0	10.82	14.2	13.1545	17.05	12.29	18.43				17	25	5	0.99	0.00116883
2014	1	1	1	0	24.5	0	0	0	75.6158	0	10.82	14.2	13.1545	17.05	12.29	18.43				17	25	5
2014	2	0	1	5	0	0	0	0	75.6158	0	10.82	14.2	13.1545	17.05	12.29	18.43	41	17	0	17	25	5	0.99	0.00116883
2014	2	1	1	5	0	0	0	0	75.6158	0	10.82	14.2	13.1545	17.05	12.29	18.43	41	17	0	17	25	5
2014	3	0	1	24	2.5	0	0	0	75.6158	0	10.82	14.2	13.1545	17.05	12.29	18.43				17	25	5	0.99	0.00116883
2014	3	1	0	24	2.5	0	0	0	75.6158	0	10.82	14.2	13.1545	17.05	12.29	18.43				17	25	5
2014	4	0	5	183	14.5	0	0	3	75.6158	0	10.82	14.2	13.1545	17.05	12.29	18.43				17	25	5	0.99	0.00116883
2014	4	1	0	183	14.5	0	0	3	75.6158	0	10.82	14.2	13.1545	17.05	12.29	18.43				17	25	5
2014	5	1	7	227	103.5	0	0	0	75.6158	0	10.82	14.2	13.1545	17.05	12.29	18.43				17	25	5
2014	5	0	13	227	103.5	0	0	0	75.6158	0	10.82	14.2	13.1545	17.05	12.29	18.43				17	25	5	0.99	0.00116883
2014	6	1	17	155	205	0	0	0	75.6158	2	10.82	14.2	13.1545	17.05	12.29	18.43				17	25	5
2014	6	0	24	155	205	0	0	0	75.6158	2	10.82	14.2	13.1545	17.05	12.29	18.43				17	25	5	0.99	0.00116883
2014	7	1	27	94	191	0	0	0	75.6158	1	10.82	14.2	13.1545	17.05	12.29	18.43				17	25	5
2014	7	0	24	94	191	0	0	0	75.6158	1	10.82	14.2	13.1545	17.05	12.29	18.43				17	25	5	0.99	0.00116883
2014	8	1	20	32	124.5	0	0	0	75.6158	0	10.82	14.2	13.1545	17.05	12.29	18.43				17	25	5
2014	8	0	17	32	124.5	0	0	0	75.6158	0	10.82	14.2	13.1545	17.05	12.29	18.43				17	25	5	0.99	0.00116883
2014	9	0	16	90	63	1.1	0	0	75.6158	0	10.82	14.2	13.1545	17.05	12.29	18.43				17	25	5	0.99	0.00116883
2014	9	1	9	90	63	1.1	0	0	75.6158	0	10.82	14.2	13.1545	17.05	12.29	18.43				17	25	5
2014	10	0	11	19	61	0	0	0	75.6158	7	10.82	14.2	13.1545	17.05	12.29	18.43	293	0	25	17	25	5	0.99	0.00116883
2014	10	1	6	19	61	0	0	0	75.6158	7	10.82	14.2	13.1545	17.05	12.29	18.43	293	0	25	17	25	5
2014	11	0	7	18	54.5	0	0	0	75.6158	1	10.82	14.2	13.1545	17.05	12.29	18.43				17	25	5	0.99	0.00116883
2014	11	1	2	18	54.5	0	0	0	75.6158	1	10.82	14.2	13.1545	17.05	12.29	18.43				17	25	5
2014	12	0	0	0	18.5	0	0	0	75.6158	0	10.82	14.2	13.1545	17.05	12.29	18.43				17	25	5	0.99	0.00116883
2014	12	1	4	0	18.5	0	0	0	75.6158	0	10.82	14.2	13.1545	17.05	12.29	18.43				17	25	5
2015	1	1	3	0	9	0	0	0	91.0601	0	8.85	9.82	10.4818	9.57	15.92	15.91				10	40	25
2015	1	0	3	0	9	0	0	0	91.0601	0	8.85	9.82	10.4818	9.57	15.92	15.91				10	40	25	29.904	0.02136
2015	2	1	0	0	0	0	0	0	91.0601	0	8.85	9.82	10.4818	9.57	15.92	15.91	57	10	0	10	40	25
2015	2	0	1	0	0	0	0	0	91.0601	0	8.85	9.82	10.4818	9.57	15.92	15.91	57	10	0	10	40	25	29.904	0.02136
2015	3	1	2	0	0	0	0	0	91.0601	0	8.85	9.82	10.4818	9.57	15.92	15.91				10	40	25
2015	3	0	0	0	0	0	0	0	91.0601	0	8.85	9.82	10.4818	9.57	15.92	15.91				10	40	25	29.904	0.02136
2015	4	1	0	131	0	2.5	5	11.1	91.0601	0	8.85	9.82	10.4818	9.57	15.92	15.91				10	40	25
2015	4	0	3	131	0	2.5	5	11.1	91.0601	0	8.85	9.82	10.4818	9.57	15.92	15.91				10	40	25	29.904	0.02136
2015	5	1	6	396	65.5	0.8	0	0	91.0601	0	8.85	9.82	10.4818	9.57	15.92	15.91				10	40	25
2015	5	0	11	396	65.5	0.8	0	0	91.0601	0	8.85	9.82	10.4818	9.57	15.92	15.91				10	40	25	29.904	0.02136
2015	6	1	13	320	263.5	0	0	0	91.0601	70	8.85	9.82	10.4818	9.57	15.92	15.91				10	40	25
2015	6	0	34	320	263.5	0	0	0	91.0601	70	8.85	9.82	10.4818	9.57	15.92	15.91				10	40	25	29.904	0.02136
2015	7	0	27	23	358	0	0	0	91.0601	102	8.85	9.82	10.4818	9.57	15.92	15.91				10	40	25	29.904	0.02136
2015	7	1	16	23	358	0	0	0	91.0601	102	8.85	9.82	10.4818	9.57	15.92	15.91				10	40	25
2015	8	1	5	142	171.5	1.9	0	0	91.0601	9	8.85	9.82	10.4818	9.57	15.92	15.91				10	40	25
2015	8	0	14	142	171.5	1.9	0	0	91.0601	9	8.85	9.82	10.4818	9.57	15.92	15.91				10	40	25	29.904	0.02136
2015	9	1	6	341	82.5	5	0	0	91.0601	20	8.85	9.82	10.4818	9.57	15.92	15.91				10	40	25
2015	9	0	9	341	82.5	5	0	0	91.0601	20	8.85	9.82	10.4818	9.57	15.92	15.91				10	40	25	29.904	0.02136
2015	10	0	11	47	241.5	7.9	0	0	91.0601	3	8.85	9.82	10.4818	9.57	15.92	15.91	280	0	40	10	40	25	29.904	0.02136
2015	10	1	5	47	241.5	7.9	0	0	91.0601	3	8.85	9.82	10.4818	9.57	15.92	15.91	280	0	40	10	40	25
2015	11	0	11	0	194	0	0	0	91.0601	0	8.85	9.82	10.4818	9.57	15.92	15.91				10	40	25	29.904	0.02136
2015	11	1	5	0	194	0	0	0	91.0601	0	8.85	9.82	10.4818	9.57	15.92	15.91				10	40	25
2015	12	0	4	0	23.5	0	0	0	91.0601	0	8.85	9.82	10.4818	9.57	15.92	15.91				10	40	25	29.904	0.02136
2015	12	1	0	0	23.5	0	0	0	91.0601	0	8.85	9.82	10.4818	9.57	15.92	15.91				10	40	25
2016	1	1	0	0	0	0	0	0	90.8629	0	4.94	6.9	9.93636	14.53	13.1	10.69				13	27	40
2016	1	0	2	0	0	0	0	0	90.8629	0	4.94	6.9	9.93636	14.53	13.1	10.69				13	27	40	9.608	0.00618674
2016	2	1	0	0	0	0	0	0	90.8629	0	4.94	6.9	9.93636	14.53	13.1	10.69				13	27	40
2016	2	0	2	0	0	0	0	0	90.8629	0	4.94	6.9	9.93636	14.53	13.1	10.69				13	27	40	9.608	0.00618674
2016	3	1	0	389	0	0.8	9	0	90.8629	0	4.94	6.9	9.93636	14.53	13.1	10.69	68	13	0	13	27	40
2016	3	0	1	389	0	0.8	9	0	90.8629	0	4.94	6.9	9.93636	14.53	13.1	10.69	68	13	0	13	27	40	9.608	0.00618674
2016	4	1	3	278	194.5	0.4	1.9	0	90.8629	0	4.94	6.9	9.93636	14.53	13.1	10.69				13	27	40
2016	4	0	5	278	194.5	0.4	1.9	0	90.8629	0	4.94	6.9	9.93636	14.53	13.1	10.69				13	27	40	9.608	0.00618674
2016	5	1	9	426	333.5	0.8	5	5	90.8629	9	4.94	6.9	9.93636	14.53	13.1	10.69				13	27	40
2016	5	0	14	426	333.5	0.8	5	5	90.8629	9	4.94	6.9	9.93636	14.53	13.1	10.69				13	27	40	9.608	0.00618674
2016	6	0	31	247	352	0.8	0	2.5	90.8629	0	4.94	6.9	9.93636	14.53	13.1	10.69				13	27	40	9.608	0.00618674
2016	6	1	25	247	352	0.8	0	2.5	90.8629	0	4.94	6.9	9.93636	14.53	13.1	10.69				13	27	40
2016	7	1	30	89	336.5	0	0	0	90.8629	0	4.94	6.9	9.93636	14.53	13.1	10.69				13	27	40
2016	7	0	42	89	336.5	0	0	0	90.8629	0	4.94	6.9	9.93636	14.53	13.1	10.69				13	27	40	9.608	0.00618674
2016	8	0	33	46	168	0	0	0	90.8629	0	4.94	6.9	9.93636	14.53	13.1	10.69				13	27	40	9.608	0.00618674
2016	8	1	30	46	168	0	0	0	90.8629	0	4.94	6.9	9.93636	14.53	13.1	10.69				13	27	40
2016	9	0	15	44	67.5	0	0	0	90.8629	0	4.94	6.9	9.93636	14.53	13.1	10.69				13	27	40	9.608	0.00618674
2016	9	1	12	44	67.5	0	0	0	90.8629	0	4.94	6.9	9.93636	14.53	13.1	10.69				13	27	40
2016	10	1	5	34	45	0	0	0	90.8629	0	4.94	6.9	9.93636	14.53	13.1	10.69	276	0	27	13	27	40
2016	10	0	4	34	45	0	0	0	90.8629	0	4.94	6.9	9.93636	14.53	13.1	10.69	276	0	27	13	27	40	9.608	0.00618674
2016	11	0	5	0	39	0	0	0	90.8629	0	4.94	6.9	9.93636	14.53	13.1	10.69				13	27	40	9.608	0.00618674
2016	11	1	4	0	39	0	0	0	90.8629	0	4.94	6.9	9.93636	14.53	13.1	10.69				13	27	40
2016	12	0	5	0	17	0	0	0	90.8629	0	4.94	6.9	9.93636	14.53	13.1	10.69				13	27	40	9.608	0.00618674
2016	12	1	2	0	17	0	0	0	90.8629	0	4.94	6.9	9.93636	14.53	13.1	10.69				13	27	40
2017	1	1	3	0	0	0	0	0	85.3237	0	8.65	11.13	13.5636	16.14	9.18	10				10	9	27
2017	1	0	0	0	0	0	0	0	85.3237	0	8.65	11.13	13.5636	16.14	9.18	10				10	9	27	0.91	0.0012763
2017	2	1	0	0	0	0	0	0	85.3237	0	8.65	11.13	13.5636	16.14	9.18	10	43	10	0	10	9	27
2017	2	0	0	0	0	0	0	0	85.3237	0	8.65	11.13	13.5636	16.14	9.18	10	43	10	0	10	9	27	0.91	0.0012763
2017	3	0	1	142	0	0	0	0	85.3237	0	8.65	11.13	13.5636	16.14	9.18	10				10	9	27	0.91	0.0012763
2017	3	1	0	142	0	0	0	0	85.3237	0	8.65	11.13	13.5636	16.14	9.18	10				10	9	27
2017	4	1	4	230	71	0	0	0	85.3237	0	8.65	11.13	13.5636	16.14	9.18	10				10	9	27
2017	4	0	8	230	71	0	0	0	85.3237	0	8.65	11.13	13.5636	16.14	9.18	10				10	9	27	0.91	0.0012763
2017	5	1	18	130	186	0.7	1.9	0	85.3237	0	8.65	11.13	13.5636	16.14	9.18	10				10	9	27
2017	5	0	8	130	186	0.7	1.9	0	85.3237	0	8.65	11.13	13.5636	16.14	9.18	10				10	9	27	0.91	0.0012763
2017	6	0	46	84	180	0	1.9	0	85.3237	0	8.65	11.13	13.5636	16.14	9.18	10				10	9	27	0.91	0.0012763
2017	6	1	51	84	180	0	1.9	0	85.3237	0	8.65	11.13	13.5636	16.14	9.18	10				10	9	27
2017	7	1	40	31	107	0	0	0	85.3237	0	8.65	11.13	13.5636	16.14	9.18	10				10	9	27
2017	7	0	43	31	107	0	0	0	85.3237	0	8.65	11.13	13.5636	16.14	9.18	10				10	9	27	0.91	0.0012763
2017	8	1	31	36	57.5	0	0	0	85.3237	0	8.65	11.13	13.5636	16.14	9.18	10				10	9	27
2017	8	0	39	36	57.5	0	0	0	85.3237	0	8.65	11.13	13.5636	16.14	9.18	10				10	9	27	0.91	0.0012763
2017	9	1	19	60	33.5	0	0	0	85.3237	0	8.65	11.13	13.5636	16.14	9.18	10				10	9	27
2017	9	0	26	60	33.5	0	0	0	85.3237	0	8.65	11.13	13.5636	16.14	9.18	10				10	9	27	0.91	0.0012763
2017	10	1	11	0	48	0	0	0	85.3237	0	8.65	11.13	13.5636	16.14	9.18	10	298	0	9	10	9	27
2017	10	0	31	0	48	0	0	0	85.3237	0	8.65	11.13	13.5636	16.14	9.18	10	298	0	9	10	9	27	0.91	0.0012763
2017	11	1	4	0	30	0	0	0	85.3237	0	8.65	11.13	13.5636	16.14	9.18	10				10	9	27
2017	11	0	22	0	30	0	0	0	85.3237	0	8.65	11.13	13.5636	16.14	9.18	10				10	9	27	0.91	0.0012763
2017	12	1	0	0	0	0	0	0	85.3237	0	8.65	11.13	13.5636	16.14	9.18	10				10	9	27
2017	12	0	10	0	0	0	0	0	85.3237	0	8.65	11.13	13.5636	16.14	9.18	10				10	9	27	0.91	0.0012763
2018	1	0	1	0	0	0	0	0	94.3293	0	4.66	5.87	8.12727	16.41	20.35	21.01				22	5	9	1.806	0.00106864
2018	1	1	0	0	0	0	0	0	94.3293	0	4.66	5.87	8.12727	16.41	20.35	21.01				22	5	9
2018	2	1	0	0	0	0	0	0	94.3293	0	4.66	5.87	8.12727	16.41	20.35	21.01				22	5	9
2018	2	0	0	0	0	0	0	0	94.3293	0	4.66	5.87	8.12727	16.41	20.35	21.01				22	5	9	1.806	0.00106864
2018	3	0	1	187	0	0	0	0	94.3293	0	4.66	5.87	8.12727	16.41	20.35	21.01	61	22	0	22	5	9	1.806	0.00106864
2018	3	1	0	187	0	0	0	0	94.3293	0	4.66	5.87	8.12727	16.41	20.35	21.01	61	22	0	22	5	9
2018	4	0	3	301	93.5	0	2.8	0	94.3293	0	4.66	5.87	8.12727	16.41	20.35	21.01				22	5	9	1.806	0.00106864
2018	4	1	2	301	93.5	0	2.8	0	94.3293	0	4.66	5.87	8.12727	16.41	20.35	21.01				22	5	9
2018	5	0	19	529	244	0	0	0	94.3293	0	4.66	5.87	8.12727	16.41	20.35	21.01				22	5	9	1.806	0.00106864
2018	5	1	24	529	244	0	0	0	94.3293	0	4.66	5.87	8.12727	16.41	20.35	21.01				22	5	9
2018	6	1	84	215	415	0	0	0	94.3293	0	4.66	5.87	8.12727	16.41	20.35	21.01				22	5	9
2018	6	0	51	215	415	0	0	0	94.3293	0	4.66	5.87	8.12727	16.41	20.35	21.01				22	5	9	1.806	0.00106864
2018	7	0	61	116	372	0	0	0	94.3293	0	4.66	5.87	8.12727	16.41	20.35	21.01				22	5	9	1.806	0.00106864
2018	7	1	84	116	372	0	0	0	94.3293	0	4.66	5.87	8.12727	16.41	20.35	21.01				22	5	9
2018	8	1	35	125	165.5	0	0	0	94.3293	5	4.66	5.87	8.12727	16.41	20.35	21.01				22	5	9
2018	8	0	44	125	165.5	0	0	0	94.3293	5	4.66	5.87	8.12727	16.41	20.35	21.01				22	5	9	1.806	0.00106864
2018	9	1	14	129	120.5	1.4	0	0	94.3293	0	4.66	5.87	8.12727	16.41	20.35	21.01				22	5	9
2018	9	0	6	129	120.5	1.4	0	0	94.3293	0	4.66	5.87	8.12727	16.41	20.35	21.01				22	5	9	1.806	0.00106864
2018	10	0	25	88	127	0	0	0	94.3293	0	4.66	5.87	8.12727	16.41	20.35	21.01				22	5	9	1.806	0.00106864
2018	10	1	17	88	127	0	0	0	94.3293	0	4.66	5.87	8.12727	16.41	20.35	21.01				22	5	9
2018	11	0	9	0	108.5	0	0	0	94.3293	0	4.66	5.87	8.12727	16.41	20.35	21.01	308	0	5	22	5	9	1.806	0.00106864
2018	11	1	7	0	108.5	0	0	0	94.3293	0	4.66	5.87	8.12727	16.41	20.35	21.01	308	0	5	22	5	9
2018	12	0	3		44				94.3293		4.66	5.87	8.12727	16.41	20.35	21.01				22	5	9	1.806	0.00106864
2018	12	1	1		44				94.3293		4.66	5.87	8.12727	16.41	20.35	21.01				22	5	9
						0	0	0														5
